# Supplementary material for: Epigenetic Modifications Related to Potato Skin Russeting
Source: Plants (Basel). 2023 May 22;12(10):2057. doi: 10.3390/plants12102057 (PMC10222780; doi:10.3390/plants12102057)
Supplement: Supplementary file 1 [file plants-12-02057-s001.zip]

Archive with 1 entries (1 files):
- plants-2312703-supplementary.pdf
